# Supplementary material for: High Coulomb Efficiency Sn–Co Alloy/rGO Composite Anode Material for Li–ion Battery with Long Cycle–Life
Source: Molecules. 2023 May 6;28(9):3923. doi: 10.3390/molecules28093923 (PMC10179881; doi:10.3390/molecules28093923)
Supplement: Supplementary file 1 [file molecules-28-03923-s001.zip]

Archive with 1 entries (1 files):
- molecules-2387987-SI.pdf
